# Supplementary material for: Hepatic Sam68 Regulates Systemic Glucose Homeostasis and Insulin Sensitivity
Source: Int J Mol Sci. 2022 Sep 29;23(19):11469. doi: 10.3390/ijms231911469 (PMC9569775; doi:10.3390/ijms231911469)
Supplement: Supplementary file 1 [file ijms-23-11469-s001.zip]

Archive with 1 entries (1 files):
- ijms-1860477-supplementary.pdf
